# Supplementary material for: Development of a Mobile App to Monitor the Effectiveness of a Hydrolyzed Cartilage Matrix Supplement on Joint Discomfort: Real-World Study
Source: JMIR Form Res. 2023 Apr 3;7:e42967. doi: 10.2196/42967 (PMC10131938; doi:10.2196/42967)
Supplement: Multimedia Appendix 3 [file formative_v7i1e42967_app3.xls]

## Sheet: Sheet1
Weighting matrix used to categorize participants according to the type (low, moderate and high) and intensity (1x, 2x, 3x) of physical activity
	Category	Average impact	Low = 1	Moderate = 2	High = 3	Total N
	1	1.00	3×			47
	2	1.33	2×	1×		55
	3	1.67	2×		1×	47
			1×	2×		8
	4	2.00	1×	1×	1×	39
	5	2.33	1×		2×	14
				2×	1×	2
	6	2.67		1×	2×	1
This is a Multimedia Appendix to a full manuscript published in the J Med Internet Res, for full copyright and citation information see http://dx.doi.org/10.2196/42967
