# Supplementary material for: Development of a Mobile App to Monitor the Effectiveness of a Hydrolyzed Cartilage Matrix Supplement on Joint Discomfort: Real-World Study
Source: JMIR Form Res. 2023 Apr 3;7:e42967. doi: 10.2196/42967 (PMC10131938; doi:10.2196/42967)
Supplement: Multimedia Appendix 4 [file formative_v7i1e42967_app4.xls]

## Sheet: Sheet1
Distribution of participants according to average impact of physical activity in HCM-G and P-G
L: Low, M: Moderate, H: High
			All cases
	Category	Average impact	Total	HCM (n=177)	Placebo
			(n=213)		(n=36)
	1	1.00	47 (22.1%)	34 (19.2%)	13 (36.1%)
		LLL
	2	1.33	55 (25.8%)	50 (28.2%)	5 (13.9%)
		LLM
	3	1.67	55 (25.8%)	45 (25.4%)	10 (27.8%)
		LLH or LMM
	4	2.00	39 (18.3%)	33 (18.6%)	6 (16.7%)
		LMH
	5	2.33 & 2.67	16 (7.5%)	14 (7.9%)	2 (5.6%)
		LHH or MMH or MHH	1 (0.5%)	1 (0.6%)	0 (0.0%)
This is a Multimedia Appendix to a full manuscript published in the J Med Internet Res, for full copyright and citation information see http://dx.doi.org/10.2196/42967
