# Supplementary material for: Development of a Mobile App to Monitor the Effectiveness of a Hydrolyzed Cartilage Matrix Supplement on Joint Discomfort: Real-World Study
Source: JMIR Form Res. 2023 Apr 3;7:e42967. doi: 10.2196/42967 (PMC10131938; doi:10.2196/42967)
Supplement: Multimedia Appendix 5 [file formative_v7i1e42967_app5.xls]

## Sheet: Sheet1
Differences in joint pain alleviation between the HCM-G and P-G
	Time x Treatment	Estimated difference	95% CI	p-value
	Week 3	0.55	0.14, 0.96	0.009
	Week 12	2.74	2.30, 3.17	< 0.001
	Week 16	0.81	0.37, 1.24	< 0.001
This is a Multimedia Appendix to a full manuscript published in the J Med Internet Res, for full copyright and citation information see http://dx.doi.org/10.2196/42967
