# Supplementary material for: Development of a Mobile App to Monitor the Effectiveness of a Hydrolyzed Cartilage Matrix Supplement on Joint Discomfort: Real-World Study
Source: JMIR Form Res. 2023 Apr 3;7:e42967. doi: 10.2196/42967 (PMC10131938; doi:10.2196/42967)
Supplement: Multimedia Appendix 6 [file formative_v7i1e42967_app6.xls]

## Sheet: Sheet1
Participants’ drop-out rate along the trial by gender
W: week
		Study groups	W0	W3	W4	W5	W6	W8	W16	Total n (%)
	Female	Placebo (n)								16 (88.9%)
		Drop-out	0	1	0	0	1	0	0	2 (11.1%)
		HCM (n)								90 (95.7%)
		Drop-out	0	0	1	1	0	0	2	4 (4.3%)
	Male	Placebo (n)								13 (72.2%)
		Drop-out	0	1	1	0	2	1	0	5 (27.8%)
		HCM (n)								82 (98.8%)
		Drop-out	0	0	1	0	0	0	0	1 (1.2%)
This is a Multimedia Appendix to a full manuscript published in the J Med Internet Res, for full copyright and citation information see http://dx.doi.org/10.2196/42967
