# Supplementary material for: Development of a Mobile App to Monitor the Effectiveness of a Hydrolyzed Cartilage Matrix Supplement on Joint Discomfort: Real-World Study
Source: JMIR Form Res. 2023 Apr 3;7:e42967. doi: 10.2196/42967 (PMC10131938; doi:10.2196/42967)
Supplement: Multimedia Appendix 7 [file formative_v7i1e42967_app7.xls]

## Sheet: Sheet1
Participants’ drop-out rate along the trial by age category
W: week
		Study groups	W0	W3	W4	W5	W6	W8	W16	Total n (%)
	< 30	Placebo (n)								4 (100.0%)
		Drop-out	0	0	0	0	0	0	0	0 (0.0%)
		HCM (n)								34 (97.1%)
		Drop-out	0	0	0	1	0	0	0	1 (2.9%)
	30-39	Placebo (n)								8 (72.7%)
		Drop-out	0	1	0	0	1	1	0	3 (27.3%)
		HCM (n)								47 (97.9%)
		Drop-out	0	0	1	0	0	0	0	1 (2.1%)
	40-49	Placebo (n)								11 (91.7%)
		Drop-out	0	0	1	0	0	0	0	1 (8.3%)
		HCM (n)								55 (96.5%)
		Drop-out	0	0	1	0	0	0	1	2 (3.5%)
	50-55	Placebo (n)								5 (100.0%)
		Drop-out	0	0	0	0	0	0	0	0 (0.0%)
		HCM (n)								21 (95.5%)
		Drop-out	0	0	0	0	0	0	1	1 (4.5%)
	>55	Placebo (n)								1 (25.0%)
		Drop-out	0	1	0	0	2	0	0	3 (75.0%)
		HCM (n)								15 (100.0%)
		Drop-out	0	0	0	0	0	0	0	0 (0.0%)
This is a Multimedia Appendix to a full manuscript published in the J Med Internet Res, for full copyright and citation information see http://dx.doi.org/10.2196/42967
