# Supplementary material for: Development of a Mobile App to Monitor the Effectiveness of a Hydrolyzed Cartilage Matrix Supplement on Joint Discomfort: Real-World Study
Source: JMIR Form Res. 2023 Apr 3;7:e42967. doi: 10.2196/42967 (PMC10131938; doi:10.2196/42967)
Supplement: Multimedia Appendix 9 [file formative_v7i1e42967_app9.xls]

## Sheet: Sheet1
Demographic characteristics of study participants of HCM-G and its distribution across subgroups of physical activity
L: low, M: moderate; H: high
	Variable	All	LLL	LLM	LLH or LMM	LMH	LHH or MMH or MHH
		(n=177)	(n=34)	(n=50)	(n=45)	(n=33)	(n=15)
	Gender
	Female	94 (53.1%)	19 (55.9%)	27 (54.0%)	26 (57.8%)	16 (48.5%)	6 (40.0%)
	Male	83 (46.9%)	15 (44.1%)	23 (46.0%)	19 (42.2%)	17 (51.5%)	9 (60.0%)
	Age (years)
	Mean (SD)	40.2 (11.0)	43.5±11.5	42.4±11.8	37.0±10.6	38.5±10.0	41.3±7.6
	Range	18 - 67	18-67	20-67	19-60	20-58	28-54
This is a Multimedia Appendix to a full manuscript published in the J Med Internet Res, for full copyright and citation information see http://dx.doi.org/10.2196/42967
