# Supplementary material for: Development of a Mobile App to Monitor the Effectiveness of a Hydrolyzed Cartilage Matrix Supplement on Joint Discomfort: Real-World Study
Source: JMIR Form Res. 2023 Apr 3;7:e42967. doi: 10.2196/42967 (PMC10131938; doi:10.2196/42967)
Supplement: Multimedia Appendix 10 [file formative_v7i1e42967_app10.xls]

## Sheet: Sheet1
Participants’ drop-out rate along the trial by physical activity
L: low, M: moderate; H: high
			Study groups	W0	W3	W4	W5	W6	W8	W16	Total n (%)
		LLL	Placebo (n)								9 (69.2%)
	1		Drop-out	0	1	1	0	2	0	0	4 (30.8%)
			HCM (n)								33 (97.0%)
			Drop-out	0	0	1	0	0	0	0	1 (3.0%)
		LLM	Placebo (n)								3 (60.0%)
			Drop-out	0	0	0	0	1	1	0	2 (40.0%)
	2		HCM (n)								49 (98.0%)
			Drop-out	0	0	0	0	0	0	1	1 (2.0%)
		LLH or LMM	Placebo (n)								9 (90.0%)
			Drop-out	0	1	0	0	0	0	0	1 (10.0%)
	3		HCM (n)								43 (95.6%)
			Drop-out	0	0	1	1	0	0	1	2 (4.4%)
		LMH	Placebo (n)								6 (100.0%)
	4		Drop-out	0	0	0	0	0	0	0	0 (0.0%)
			HCM (n)								33 (100.0%)
			Drop-out	0	0	0	0	0	0	0	0 (0.0%)
		LHH or MMH or MHH	Placebo (n)								2 (100.0%)
	5		Drop-out	0	0	0	0	0	0	0	0 (0.0%)
			HCM (n)								15 (100.0%)
			Drop-out	0	0	0	0	0	0	0	0 (0.0%)
This is a Multimedia Appendix to a full manuscript published in the J Med Internet Res, for full copyright and citation information see http://dx.doi.org/10.2196/42967
